# Supplementary material for: Membrane compression by synaptic vesicle exocytosis triggers ultrafast endocytosis
Source: Nat Commun. 2023 May 20;14:2888. doi: 10.1038/s41467-023-38595-2 (PMC10199930; doi:10.1038/s41467-023-38595-2)
Supplement: Supplementary file 10 — Source data [file 41467_2023_38595_MOESM10_ESM.xlsx]

## Sheet: fig1b
	Fig.1b distribution						Fig. 1b intensity
	DMSO	Jasp	LatA	Dyn1xA			DMSO	Jasp	LatA
	-26.3129	-9.47426	-2.97131	-0.954472			15.5065
	-14.7631	-5.14219	-0.321896	-19.6698			6.65
	-15.0425	-14.8642	-9.83185	-24.666			11.7649		7.82723
	-4.10886	-3.64815	-4.80502	-11.6202					5.0375
	-20.3507	-12.1765	-16.5845	-11.6212
	-2.89384	-0.499985	-5.63177	-4.75474			5.87557
	-2.63074	24.5606	-2.47106	-14.1876			22.1276
	-11.0365	0	-7.48905	-8.60129			15.5927		2.7711
	-17.4901	48.5203	-16.6265	-21.6943			6.18472
	-33.3753	22.7642	14.6657	-23.996			8.25		4.7279
	-8.82806	11.0759	34.9617	-27.9697			21.9904
	-10.3707	22.3868	43.9934	-19.2634
	49.4202	35.3806	10.021	-4.42486					12.1542
	49.4202	15	23.7757	-4.99999
	46.5053	32.5112	35.0075	34.896			5.24048		6.99147
	40.7244	37.9329	38.8607	12.6432
	19.0548	28.9643	40.9041	34.2223			18.4106	14.5109
	42.9536	26.234	48.8083	49.2034				12.7359
	41.0826	17.0474	16.8711	44.3481				8.87659
	39.6359	3.15927	44.9813	23.8189
	35.9772	49.7821	8.51286	0			4.6887	5.51693	7.33418
	21.3994	33.4653	7.46612	2.40041
	26.1203	49.5505	33.8179	40.7161					8.28138
	16.2196	88.495	44.7092	43.6432			12.7173
	40.6862	81.3335	40.1198	33.5735				7.39905
	27.7777	63.5701	14.4691	27.5293			21.6419
	22.1046	53.873	29.434	40.0609			20.6797
	7.35174	62.8845	35.4774	12.5371			3.97656	9.55556	3.58068
	26.1522	89.183	29.7626	19.868				16.5892
	28.2419	78.9195	28.2117	49.3523					4.42634
	20.5406	68.9486	44.0037	42.4001					6.93594
	13.7776	92.6178	39.0512	16.7998			12.1667	9.00471	18.85
	38.4919	95.3869	20.7432	5.82546			7.26736	4.99153	4.02398
	47.8483	52.8397	49.1779	19.8208			5.875		10.1113
	31.5539	57.0677	39.9435	25.8772					14.8688
	22.4107	58.6048	44.9991	39.1943			8.33692	3.495	3.17737
	29.2594	82.183	25.0603	45.9532			3.31362	11.1456	10.696
	0	72.3126	30.6459	79.3674				13.7389	14.4252
	49.6358	53.0141	54.9964	88.1221			9.50333	9.74745
	22.9711	92.4825	90.0918	54.9181				12.8403
	23.9996	51.213	66.587	64.0296			10.6793
	8.35196	80.3797	52.242	86.8264			7.72005
	38.8742	88.8357	89.6565	79.8689				4.39782
	31.638	81.8445	64.7787	80.0936
	46.1787	86.3771	76.8162	50.7975				23.9638
	39.9156	50.2264	82.125	83.7864			12.8907	8.33333
	79.6224	96.5209	59.6553	83.6545
	64.7515	92.1541	58.6548	78.3493
	55.8298	65.8239	69.0382	74.9973
	81.7512	83.1003	86.602	80.1831				23.924
	68.0308	76.4364	51.237	91.96			8.10889
	78.1551	66.5431	75.4244	88.8133			9.91253
	96.3136	82.4689	81.6068	60.4685
	82.7505	88.7695	96.8284	82.4696			26.4133
	75.072	76.1341	82.0852	63.0154
	50.9029	87.6	64.3946	95.8232			12.8874	13.4219	11.222
	75.8823	82.7915	87.7606	69.9887
	98.1908	92.9629	79.4987	64.9828					8.22552
	64.5702	66.9576	83.5837	80.5656				7.82538	6.39644
	57.1788	65.141	66.5669	53.3831			13.178		13.5802
	52.8417	74.9314	83.0735	60.9168			6.6143	8.62944	21.558
	89.7523	66.676	86.463	72.0238			18.7319	5.92337
	51.3648	86.399	63.2663	55.904			15.4822	12.6842	32.8974
	73.6626	63.3158	85.8895	79.4095			15.4822		16.624
	54.2734	93.3438	85.5779	81.3063				18.5672
	91.6159	119.083	58.0388	69.7472			7.52187	6.69826
	63.1221	143.823	89.9347	66.6752			14.7083
	75.5567	115.488	83.5334	87.9
	72.5978	103.205	58.1374	70.7254			14.753	13.0919	3.95211
	92.2608	140.912	67.5477	57.906				13.5829	4.97925
	71.2303	101.397	61.1212	87.0216			19.0247	8.03244	9.79214
	55.4793	134.164	61.2703	83.7919			7.70833		14.4871
	86.0226	146.011	74.1652	81.3509					19.9322
	65.8261	148.418	72.8116	59.9786			20.2455	16.5291
	63.4193	129.62	78.6299	61.266				7.28714
	80.4123	148.381	57.4506	95.4212			13.3319		8.66908
	78.7386	125.203	96.9682	93.8098			14.7716	8.99174	5.90987
	95.2048	147.849	52.2183	80.7896			20.2437	13.8514	3.73589
	59.2056	142.453	68.7012	96.3913			5.29425	15.2043	6.06886
	92.3277	117.332	51.6891	70.3577				40.0019	8.38121
	72.2633	145.116	93.3419	80.3863			8.57785		6.81042
	78.8573	142.275	93.3432	53.9806				11.6234	6.27556
	89.9143	117.299	59.8119	121.729					8.9421
	87.5141	101.66	57.9159	139.75
	61.1137	145.09	81.9716	114.328				5.67131	4.15365
	53.1008	124.133	76.514	100.667			11.3892	9.10924	3.52225
	53.5135	131.405	60.4304	148.737				9.97666	9.01596
	142.27	125.249	53.7502	112.867			9.31154		5.67029
	126.204	145.159	70.4993	126.411				13.1133	16.0301
	146.111	132.491	55.5099	111.273				8.02516
	145.246	137.475	70.3295	133.154				14.055	3.69558
	121.595	113.35	89.7904	107.503				6.71323	4.84215
	130.908	100.578	141.637	131.173			7.24571		5.8678
	121.267	137.907	104.333	147.506				9.19578
	132.458	148.508	108.448	121.177			0.5	9.78559
	116.812	118.246	122.931	149.44
	100.435	110.553	101.12	146.972			20.8014		21.4197
	103.949	146.659	121.574	108.717			11.7361
	139.308	108.947	132.25	114.129			6.83529	8.05091
	120.183	108.947	105.297	129.672			22.0681	6.56528	11.9688
	149.519	147.094	128.819	121.396					6.57227
	127.443	135.217	147.796	136.082			11.1663	31.2286
	113.154	116.833	108.756	149.753			8.21354		15.2742
	137.792	133.896	103.519	102.048			9.195
	145.389	145.992	149.736	131.157
	111.216	123.036	141.204	123.867			4.125		11.6541
	122.596	110.164	148.935	111.288			5.91667
	149.828	148.599	103.373	145.216			10.5312	9.01138
	114.749	141.088	137.107	133.779
	117.424	148.219	143.612	110.584			6.9974		7.60544
	116.772	124.383	117.369	122.393
	113.345	104.008	145.284	112.41
	104.948	117.595	101.277	149.941			29.0522
	136.907	111.634	132.759	128.911				11.0945
	140.899	109.837	105.533	136.091			4.74921		7.14514
	103.116	113.614	105.892	112.472			10.0141
	122.654	146.969	126.807	136.579			11.9453	8.51479	22.9538
	113.769	149.986	100.282	143.002			12.1788		7.98594
	127.592	143.993	129.925	117.692			9.51984		3.33333
	105.64	100.572	117.206	136.374					7.74297
	106.058	132.638	103.299	134.107			12.5573		27.8212
	144.289	108.134	103.302	120.79				16.7658
	111.485	103.774	132.981	129.475			14.7716	2.41585
	149.035	101.031	107.965	122.004			13.6884
	124.513	143.171	139.755	145.834			14.4488	11.4945
	143.956	138.086	114.379	130.11				7.91019
	112.694	113.478	144.892	122.394				17.8283	15.9926
	121.191	143.242	138.318	134.491
	134.136	139.957	119.295	144.705			7.82951	28.035	2.74249
	116.837	190.232	142.239	172.982					5.98576
	101.227	197.934	112.587	163.679					4.44926
	132.848	164.754	103.963	158.279					5.68333
	144.524	158.588	110.563	161.73			6.47832		6.11611
	105.077	154.615	104.216	186.081			7.53812		5.78395
	113.959	188.987	118.307	178.8
	107.688	188.601	143.67	152.411			21.2919		4.8067
	107.721	186.893	104.838	194.216					3.76434
	101.164	158.106	100.543	177.59			13.6934
	120.785	161.927	118.458	169.878
	114	188.211	131.705	176.878				11.6234	6.82773
	109.084	186.904	130.96	176.559
	129.474	196.292	132.218	157.382				6.39888
	149.845	197.259	134.689	174.31				4.79628	7.848
	112.435	168.851	124.654	187.357				7.98789
	146.878	173.01	121.968	163.187					7.50748
	121.708	159.548	114.494	183.246			18.152	7.32295	7.18171
	175.971	199.171	102.577	196.712			8.42708	8.39563	5.5395
	158.124	153.397	132.861	190.16			2.42674	9.82714	4.12134
	191.147	171.098	119.042	165.595
	183.96	172.028	164.04	160.802					8.01108
	165.194	188.173	160.32	191.608			8.05		5.88219
	168.14	182.453	165.553	156.658			9.17969		4.20676
	180.175	179.885	158.27	164				8.8456
	184.345	154.575	186.037	205.813
	166.723	198.007	173.252	214.112			9.0145
	151.392	166.662	193.531	236.49				9.74105
	159.236	194.917	175.378	209.135					24.0214
	160.361	165.345	170.966	201.114			5.38993	8.87381
	161.833	174.6	159.761	247.658			11.9453	5.82024
	152.029	195.323	168.651	212.748			7.94444
	176.745	153.115	154.916	241.501			15.1825	19.1277
	158.575	163.295	194.788	246.412				7.77521
	154.59	189.758	176.304	203.989			7.46484
	156.857	158.773	188.38	205.571
	190.604	159.556	166.608	249.058			5.13672	31.2185
	189.264	192.84	176.087	227.84
	179.025	162.417	166.088	204.437			5.82917		14.3617
	174.365	196.805	163.1	209.829			13.6884
	189.086	176.376	191.81	212.347			6.06805	4.54453
	160.263	166.998	179.742	207.288
	161.196	191.923	182.135	212.114
	185.524	190.823	150.74	258.72					4.65238
	179.018	161.344	195.035	265.206
	173.311	193.276	197.489	253.774				10.1143	9.28264
	169.446	151.744	196.543	285.513			11.5571		5.0322
	150.613	228.385	162.457	250.058			20.4463
	163.307	231.203	195.462	259.188			7.05254		10.7458
	187.031	205.073	170.309	325.215			15.2074	3.8309	1.6875
	194.228	249.438	198.24	305.579				26.8188
	167.057	213.812	183.025	396.565			7.88935
	165.331	230.461	163.064	369.32				12.3778	7.67182
	169.669	230.051	190.125	390.603				11.3148	9.98958
	166.537	229.787	166.574	400.509				3.39278
	171.866	219.549	177.804	412.186
	154.429	214.412	175.464	440.577
	195.358	226.991	158.701
	160.679	245.533	172.761				7.84986
	176.843	210.56	167.625						11.7072
	187.239	228.179	166.502					15.282
	164.784	204.022	193.736				5.47956		20.0067
	176.376	211.301	190.552				19.0165		7.33681
	158.955	206.187	165.43				9.89167		5.30866
	245.116	203.97	156.919					5.44201	2.65052
	249.61	221.944	178.031						3.05425
	214.841	203.225	181.317					3.10714	3.49405
	235.73	202.777	159.114						4.69714
	215.554	234.134	195.585						4.81063
	241.815	201.535	185.48				7.54688		4.93512
	214.211	246.698	193.286					8.39762	2.61254
	229.833	237	191.302					15.2365	8.30676
	225.32	212.511	174
	239.387	216.404	163.634				12.6191	5.725
	219.283	233.269	186.48				5.63845	8.58437	4.37897
	238.357	213.693	163.234
	209.132	218.73	185.065				7.80744		5.25677
	236.048	218.073	150.78					9.36597
	218.503	248.186	157.383					7.11138
	227.611	234.585	171.545				8.4287
	232.937	231.112	161.072				13.7442	9.03611	9.42977
	206.99	225.962	181.057				13.441		7.22225
	233.652	203.377	229.209
	223.063	202.407	211.802						5.52941
	205.484	223.041	215.326						2.38318
	217.134	202.946	209.074				14.9802		3.92754
	220.66	248.429	248.139						9.85542
	209.792	220.933	209.993					5.6689
	202.068	213.426	210				34.0174	12.1816
	221.381	222.29	211.618				9.92982
	240.027	238.349	212.775				11.5358		14.4159
	206.912	229.64	227.839					5.31667	8.27836
	203.977	246.327	212.158					16.1292	30.9479
	215.927	209.817	201.198				6.4787	14.2368
	207.961	261.749	222.944					11.0945	11.8168
	226.417	263.031	238.208				6.92239	4.02257	8.03162
	207.994	279.752	222.959				7.01681
	226.417	283.765	231.926						0
	227.917	264.264	221.625
	237.697	298.873	210.62				14.7225	12.0652
	243.542	254.741	242.453					4.71488
	204.022	286.3	216.749				7.23948		15.4778
	244.925	293.991	212.777				11.5951	8.74306	9.07094
	220.321	285.143	227.783				13.9472
	234.424	255.619	204.253				14.2964	3.90625
	212.578	274.881	214.926				10.1389	26.1466
	207.877	257.018	211.696				20.0013
	249.641	291.246	206.281				9.5523
	218.181	256.616	227.997				7.88118
	239.384	288.89	208.663				18.8723		4.14785
	236.28	281.995	207.722						6.19603
	219.773	283.589	239.844						3.88021
	224.961	253.357	219.638				7.89773	5.75952	16.2763
	246.759	259.638	235.711					5.75952
	216.275	259.221	222.968				3.38333	10.3653
	286.046	257.132	226.777					6.26302
	261.988	269.152	227.07						5.28227
	271.031	260.157	206.879
	272.171	275.543	207.934						12.2793
	262.577	253.973	218.505				8.07864	6.63883	3.54583
	258.699	294.395	218.979						5.82724
	267.347	269.5	207.533						6.18017
	286.346	267.497	235.877				9.4		3.48504
	265.286	260.063	208.806
	261.217	267.026	243.183				6.47024		5.31172
	287.258	299.288	227.092						5.26554
	272.076	289.043	242.437				11.6333	19.3333	16.5751
	256.669	285.008	229.103
	292.241	255.857	238.182				18.3		5.44619
	262.6	297.66	208.625				6.46576		18.4942
	276.682	293.588	217.254				5.90417	12.8872	10.0803
	251.059	273.184	208.944				13.0823		3.73993
	289.078	279.069	254.035						4.39556
	274.948	294.827	280.189						6.58289
	268.2	270.372	271.401				13.4205	14.9514	5.05704
	275.562	285.58	250.621					9.74196	8.28943
	262.293	285.409	262.109						4.22679
	277.206	263.64	269.196						3.9629
	276.417	279.128	273.053					7.41536	4.95614
	273.37	292.844	272.853
	268.794	300.555	295.55
	258.831	320.901	294.549
	269.126	305.303	294.831
	295.42	302.153	252.649
	262.916	315.885	271.299						17.9932
	297.445	344.769	257.483					23.4206
	257.881	338.863	293.944
	290.669	325.805	274.256					14.2163	8.57708
	267.829	307.774	278.062					14.15
	295.206	329.508	295.365					16.6433
	272.669	331.189	287.396					16.5543
	257.724	307.319	292.198					7.71289
	330.847	339.297	252.189					6.64666	5.85651
	322.971	321.98	252.275
	344.611	313.185	255.184					10.369
	333.19	301.075	279.339
	336.043	310.885	267.118					13.6771	6.12527
	315.824	328.634	299.424
	347.478	312.407	277.773
	306.875	308.325	270.309
	328.538	326.591	276.414
	346.675	339.05	294.286						8.9974
	336.518	312.698	284.618					4.35111
	333.692	318.175	262.393
	342.771	335.203	261.698
	331.843	313.369	286.352						13.6518
	343.685	317.178	257.572
	331.721	316.785	274.844
	310.492	310.428	274.184
	330.915	310.28	295.565					6.71757	0.125
	342.685	309.569	284.999						5.43407
	348.534	317.262	297.173						6.12765
	388.971	335.854	273.131					11.5669	13.5818
	358.599	308.769	298.695					22.8574	7.42295
	397.748	306.945	253.737
	350.163	342.088	296.972					9.7497
	378.566	329.756	294.714						2.85833
	374.502	344.76	290.303						13.1545
	371.867	385.717	285.088						18.4942
	360.111	354.351	264.762						8.9263
	364.765	386.623	258.063						3.08949
	398.36	396.115	339.5						20.5346
	354.772	360.267	307.683						8.45131
	364.026	368.17	324.157					6.87253
	388.805	399.811	317.794					14.754	1.7477
	367.429	357	347.207					20.2413
	364.043	368.859	349.291					3.62964	4.94588
	397.865	383.954	313.299					19.3451	4.88795
	442.206	350.081	346.22						5.77335
	430.583	374.252	341.355					10.6253	2.65712
	409.743	363.472	331.377
	423.403	383.328	302.559					6.13438
	426.077	365.153	324.407					12.5608
	405.9	394.192	328.705						4.91073
	418.097	373.765	336.77					15.066
	448.657	356.07	301.319
	402.605	357.002	309.2
	414.873	398.566	349.721
	417.959	377.587	337.686					7.82039	8.15357
	442.892	388.44	339.539					6.666	9.75816
	464.172	372.92	300.788					5.75512
	460.585	376.55	331.284					10.4319
	468.935	394.655	308.868					7.29028
	487.935	365.27	323.402						0.375
	460.436	397.26	321.365						5.8651
	476.294	373.801	330.059
	482.229	352.317	333.535
	457.256	386.104	350						19.292
	466.595	386.275	327.288					18.1076	12.8758
	473.438	394.607	335.715						18.0667
	513.952	383.557	310.631					15.3514	3.03923
		359.103	325.763					8.3987	4.24276
		361.411	346.913					18.6895	9.63078
		383.867	335.336						6.84676
		399.956	314.382					7.16042
		351.997	323.191						4.78981
		412.692	310.101						26.8116
		439.444	358.979					18.3762	5.56617
		409.214	392.004
		402.022	382.479						9.00692
		411.868	376.148					12.4392	5.27759
		440.582	361.529
		434.237	359.034						5.24134
		425.67	353.808
		410.283	375.558					22.5323	5.27338
		410.625	392.558						4.14429
		447.764	378.287					16.9248	11.4628
		429.184	362.798						2.36138
		409.495	351.532					5.34063
		444.102	371.668
		426.943	370.963
		443.952	391.723
		412.615	385.706
		433.29	376.045					6.57357
		430.696	369.47					13.7031	11.9488
		451.799	396.76						10.2398
		468.855	351.141					5.17116	5.88594
		495	377.456
		477.299	356.067					34.7782
		463.457	388.001					11.2904
		495.193	370.03					6.13786	2.28175
		483.037	367.538					4.10864
		480.19	359.789					5.60352
		467.028	397.713
		463.208	397.115						15.0121
		485.121	358.643
		498.734	390.743					7.8379
		458.408	375.379
		452.193	387.668					7.74103
		490.548	378.053					7.88715
		475.025	353.117					10.5382	13.9667
		465.97	396.467
		545.592	394.906					16.6004
		502.789	352.197
		542.359	356.768						15.4679
		522.797	351.22					22.6809	17.6588
		544.881	383.433						4.93401
		508.398	381.228					9.28638	8.09247
		540.647	438.581					4.78394	4.87063
		505.531	402.029						11.6604
		517.377	423.9					13.428	4.32887
		535.909	449.656					9.28781	3.83756
			419.21						2.72282
			417.852					5.63225
			404.245					15.8792
			400.085
			403.433
			420.924					15.127	8.45037
			406.099						4.3245
			438.22						5.73671
			402.262						3.92343
			440.005
			418.478
			441.166					16.7807
			401.494					19.7145
			439.631
			408.339
			432.881					4.91215	5.9601
			409.198						10.1042
			426.162
			421.948					7.04789
			449.218
			438.168					8.64222
			448.457					9.59201
			422.855						11.7833
			414.425						7.9994
			427.477					9.99538
			413
			448.465					6.69379
			484.665
			499.369
			468.651					15.3356
			464.627					19.3834
			456.724						5.36054
			482.51						6.99874
			474.368					9.31333
			476.841
			496.349						7.85087
			461.416
			460.597						15.312
			463.463						10.1035
			498.507
			454.397						4.89792
			489.413						4.18989
			498.006
			453.322
			470.85
			454.589						19.7738
			475.935						10.9
			454.113						14.526
			472.605						6.73173
			466.786
			474.869
			454.708						7.76806
			466.426
			544.482
			540.421						6.84722
			513.517
			527.651
			533.107
			529.639
			523.447
			520.215
			515.16
			518.159						3.49303
			538.197						5.9971
			526.076						18.3089
			527.723						9.57917
			502.849						9.07551
			507.991
									10.1673
									3.32789
									15.8463
									15.9288
									14.4548
									12.6657
									8.1546
									2.01187
									4.78895
									11.6228

## Sheet: fig2_d
DMSO no stim	DMSO 100 ms	Lat-A no stim	Lat-A 100 ms	Jasp no stim	Jasp 100 ms
1	1	0	1	1	1
1	0	0	0	0	0
0	0	0	0	0	0
0	0	0	0	0	0
0	0	0	0	0	1
0	0	0	0	0	0
0	0	0	0	0	0
0	0	0	0	0	0
0	1	0	0	0	0
0	0	0	0	0	1
0	0	0	0	0	0
0	0	0	0	0	1
0	0	0	0	0	0
0	0	0	0	0	0
0	0	0	0	0	0
0	0	0	0	0	0
0	0	0	0	0	0
0	0	0	0	0	0
0	0	0	0	0	1
0	0	0	0	0	0
0	1	0	0	0	0
0	0	0	0	0	0
0	0	0	0	0	0
0	0	0	0	0	1
0	0	0	0	0	0
0	0	0	0	0	1
0	1	0	0	0	0
0	0	0	0	0	0
0	0	0	0	0	0
0	0	0	0	0	1
0	0	0	0	0	0
0	0	0	0	0	0
0	1	0	0	0	0
0	0	0	0	0	1
0	0	0	0	0	0
0	0	0	0	0	0
0	1	0	0	0	0
0	0	0	0	0	1
0	0	0	0	0	0
0	1	0	0	0	1
0	1	0	0	0	0
0	1	0	0	0	0
0	0	0	0	0	0
0	0	0	0	0	1
0	0	0	0	0	0
0	0	0	0	0	0
0	0	0	0	0	0
0	0	0	0	0	0
0	1	0	0	0	1
0	0	0	0	0	0
0	0	0	0	0	0
0	1	0	0	0	1
0	0	0	0	0	0
0	0	0	0	0	0
0	0	0	0	0	1
0	0	0	0	0	0
0	0	0	0	0	0
0	0	0	0	0	0
0	1	0	0	0	0
0	0	0	0	0	0
0	0	0	0	0	0
0	0	0	0	0	0
0	0	0	0	0	0
0	0	0	0	0	1
0	0	0	0	0	0
0	1	0	0	0	0
0	0	0	0	0	0
0	0	0	0	0	0
0	0	0	0	0	0
0	0	0	0	0	0
0	0	0	0	0	0
0	0	0	0	0	0
0	0	0	0	0	0
0	0	0	0	0	0
0	0	0	0	0	0
0	0	0	0	0	1
0	0	0	0	0	1
0	1	0	0	0	0
0	0	0	0	0	0
0	1	0	0	0	0
0	0	0	0	0	0
0	0	0	0	0	1
0	0	0	0	0	0
0	0	0	0	0	0
0	1	0	0	0	0
0	0	0	0	0	0
0	0	0	0	0	0
0	0	0	0	0	0
0	1	0	0	0	0
0	0	0	0	0	0
0	0	0	0	0	0
0	0	0	0	0	0
0	0	0	0	0	0
0	0	0	0	0	0
0	1	0	0	0	0
0	0	0	0	0	0
0	0	0	0	0	0
0	0	0	0	0	0
0	0	0	0	0	0
0	0	0	0	0	0
0	1	0	0	0	0
0	0	0	0	0	0
0	1	0	0	0	0
0	0	0	0	0	0
0	0	0	0	0	0
0	0	0	0	0	0
0	0	0	0	0	0
0	0	0	0	0	1
0	0	0	0	0	0
0	1	0	0	0	0
0	0	0	0	0	0
0	0	0	0	0	0
0	0	0	0	0	1
0	0	0	0	0	0
0	0	0	0	0	0
0	0	0	0	0	0
0	0	0	0	0	0
0	0	0	0	0	0
0	0	0	0	0	0
0	0	0	0	0	0
0	0	0	0	0	0
0	0	0	0	0	0
0	0	0	0	0	0
0	0	0	0	0	0
0	0	0	0	0	0
0	0	0	0	0	0
0	0	0	0	0	0
0	0	0	0	0	0
0	0	0	0	0	1
0	0	0	0	0	0
0	0	0	0	0	0
0	0	0	0	0	1
0	0	0	0	0	0
0	0	0	0	0	1
0	0	0	0	0	0
0	0	0	0	0	0
0	0	0	0	0	0
0	0	0	0	0	0
0	0	0	0	0	1
0	0	0	0	0	0
0	0	0	0	0	0
0	0	0	0	0	0
0	0	0	0	0	1
0	0	0	0	0	0
0	0	0	0	0	0
0	0	0	0	0	0
0	0	0	0	0	0
0	0	0	0	0	0
0	0	0	0	0	0
0	0	0	0	0	0
0	0	0	0	0	0
0	0	0	0	0	0
0	0	0	0	0	0
0	0	0	0	0	0
0	0	0	0	0	0
0	0	0	0	0	0
0	0	0	0	0	1
0	0	0	0	0	0
0	0	0	0	0	0
0	0	0	0	0	1
0	0	0	0	0	0
0	0	0	0	0	1
0	0	0	0	0	0
0	0	0	0	0	0
0	0	0	0	0	0
0	0	0	0	0	0
0	0	0	0	0	1
0	0	0	0	0	0
0	0	0	0	0	0
0	0	0	0	0	0
0	0	0	0	0	0
0	0	0	0	0	0
0	0	0	0	0	0
0	0	0	0	0	0
0	0	0	0	0	0
0	0	0	0	0	0
0	0	0	0	0	0
0	0	0	0	0	0
0	0	0	0	0	0
0	0	0	0	0	0
0	0	0	0	0	0
0	0	0	0	0	0
0	0	0	0	0	0
0	0	0	0	0	0
0	0	0	0	0	0
0	0	0	0	0	0
0	0	0	0	0	0
0	0	0	0	0	1
0	0	0	0	0	0
0	0	0	0	0	0
0	0	0	0	0	1
0	0	0	0	0	1
0	0	0	0	0	0
0	0	0	0		0
0	0	0	0		0
0	0	0	0		0
0	0	0	0		0
0	0	0	0		0
0	0	0	0		0
0	0	0	0		1

## Sheet: fig2_e
DMSO no stim	DMSO 1s	Lat-A no stim	Lat-A 1s	Jasp no stim	Jasp 1 s
0	1	0	0	0	0
0	0	0	0	0	0
0	0	0	0	0	0
0	0	0	0	0	0
0	0	0	0	0	0
0	0	0	0	0	0
0	0	0	0	0	0
0	1	0	0	0	1
0	0	0	0	0	0
0	0	0	0	0	0
0	0	0	0	0	0
0	0	0	0	0	0
0	0	0	0	0	0
0	0	0	0	0	0
0	1	0	0	0	0
0	0	0	0	0	0
0	1	0	0	0	0
1	0	0	0	0	0
0	0	0	0	0	0
0	0	0	0	0	1
0	0	0	0	0	0
0	0	0	0	0	0
0	0	0	0	0	0
0	0	0	0	0	0
0	1	0	0	1	0
0	0	0	0	0	0
0	0	0	0	0	0
0	0	0	0	0	1
0	0	0	0	0	0
0	0	0	0	0	0
0	0	0	0	0	0
0	1	0	0	0	0
0	1	1	0	0	0
0	0	0	0	0	0
0	0	0	0	0	1
0	1	0	0	0	0
0	0	0	0	0	1
0	1	0	0	0	0
0	1	0	0	0	1
0	1	0	0	0	0
0	1	0	0	0	0
0	0	0	0	0	0
0	1	0	1	0	0
0	0	0	0	0	1
0	0	0	0	0	0
0	0	0	0	0	0
0	0	0	0	0	0
0	0	0	0	0	1
0	0	1	1	0	0
0	0	0	0	0	0
0	0	0	0	0	0
0	0	0	0	0	0
0	0	0	0	0	0
0	1	0	0	0	0
0	1	0	0	0	0
0	0	0	0	0	0
0	0	0	0	0	0
0	0	0	0	0	1
0	0	0	0	0	0
0	0	0	0	0	0
0	0	0	0	0	0
0	0	1	0	0	0
0	0	0	0	0	1
0	0	0	0	0	0
0	1	0	0	0	0
0	0	0	0	0	0
0	1	0	0	0	0
0	0	0	0	0	0
0	0	0	0	0	0
0	0	0	0	0	0
0	0	0	0	0	0
0	0	0	0	0	0
0	1	0	0	0	0
0	0	0	0	0	0
0	0	0	0	0	0
0	1	0	0	0	0
0	0	0	0	0	0
0	1	0	0	0	0
0	1	0	0	0	1
0	0	0	0	0	0
0	0	0	0	0	1
0	0	0	0	0	1
0	0	0	0	0	0
0	0	0	0	0	0
0	0	0		0	0
0	0	0		0	0
0	1	0		0	0
0	0	0		0	0
0	0	0		0	0
0	1	0		0	0
0	0	0		0	1
0	0	0		0	0
0	1	0		0	0
0	0	0		0
0	0	0
0	0	0
		0
		0
		0
		0
0	0	0	0	0	0
0	0	0	0	0	1
0	0	0	0	0	0
0	0	0	0	0	0
1	0	0	0	0	0
0	0	0	0	0	0
0	1	0	0	1	0
0	0	0	0	0	0
0	0	0	0	0	0
0	0	0	0	0	1
0	0	0	0	0	0
0	1	0	0	0	0
0	0	0	0	0	0
0	0	0	0	0	0
0	0	0	0	0	1
0	0	0	0	0	0
0	0	0	0	0	0
0	0	0	0	0	0
0	0	0	0	0	0
0	0	0	0	0	1
0	0	0	0	0	0
0	0	0	0	0	2
1	0	0	0	0	0
0	0	0	0	0	0
0	1	0	0	0	1
0	0	0	0	0	0
0	0	0	0	0	0
0	0	0	0	0	0
0	1	0	0	0	0
0	0	0	0	0	0
0	0	0	0	1	0
0	0	0	0	0	0
0	0	0	0	0	1
0	0	0	0	0	0
1	0	0	0	0	1
1	0	0	0	0	0
0	0	0	0	1	0
0	1	0	0	0	0
0	0	0	0	0	0
0	1	0	0	0	0
1	0	0	0	0	0
0	0	0	0	0	0
0	0	0	0	0	0
0	0	0	0	0	0
0	0	0	0	1	0
0	0	0	0	1	1
1	0	0	0	0	0
0	0	0	0	0	0
0	0	0	0	0	0
0	2	0	0	1	0
0	0	0	0	0	0
1	0	0	0	0	0
0	0	0	0	0	0
0	0	0	0	0	0
1	0	0	0	0	0
0	0	0	0	0	0
0	0	0	0	0	0
1	0	0	0	0	0
0	1	0	0	0	0
0	0	0	0	1	0
0	0	0	0	0	0
0	0	0	0	0	3
0	0	0	0	0	0
0	0	0	0	0	0
0	0	0	0	0	0
1	0	0	0	0	0
0	0	1	0	0	0
0	0	0	0	1	1
0	0	0	0	0	0
0	0	0	0	0	0
0	0	0	0	0	0
0	0	0	0	0	0
0	1	0	0	0	0
0	1	0	0	0	0
0	0	0	0	0	0
0	1	0	0	0	1
0	0	0	0	0	1
0	0	0	0	0	1
0	1	0	0	0	0
0	0	0	0	0	0
0	1	0	0	0	0
1	1	0	0	0	0
0	0	0	0	0	0
0	0	0	0	0	0
0	2	0	0	0	0
0	2	0	0	1	0
0	0	0	0	0	0
0	0	0	0	0	0
0	0	0	1	0	0
0	0	0	0	0	0
0	0	0	0	0	0
0	0	0	0	0	0
0	0	0	0	0	0
0	0	0	0	0	0
0	1	0	0	0	0
0	1	0	0	1	0
0	0	0	0	0	0
0	0	0	0	0	0
0	1	0	0	0	0
1	0	0	1	0	0
0	0	0	0	0	1
0	0	0	0	0	0
0	0	0	0	0	1
0	0	0	0	0	0
0	0	0	0	0	0
3	0	0	0		1
0	0	0	0		0
0	0		0		0
0	0		0		1
0	0		0		2
0	0		0		1
0			0		0
0			0		0
0			0		0
0			0		0
1			0		0
0			0		0
0			0		0
1			0		0
0			0		0
0			0
1			0
0			0
0			0
0			0
0
0
0
0
1
0
0
0
0
0
1
1
0
0
0
1

## Sheet: fig3d
no stim	100 ms
0	0
0	0
0	0
0	0
0	0
0	0
0	0
0	0
0	0
0	0
0	0
0	0
0	0
0	0
0	0
0	0
0	0
0	0
0	0
0	1
0	0
0	0
0	0
0	1
0	0
0	0
0	0
0	0
0	0
0	0
0	0
0	0
0	0
0	0
0	0
0	0
0	0
0	0
0	0
0	0
0	0
0	0
0	0
0	0
0	0
0	0
0	0
0	0
0	1
0	0
0	0
0	0
0	0
0	0
0	0
0	0
0	0
0	0
0	0
0	0
0	0
0	0
0	0
0	0
0	0
0	0
0	0
0	0
0	1
0	0
0	0
0	0
0	0
0	0
0	0
0	0
0	0
0	1
0	0
0	1
0	0
0	0
0	0
0	0
0	0
0	0
0	0
0	0
0	0
0	0
0	0
0	0
0	0
0	0
0	0
0	0
0	0
0	1
0	0
0	0
0	0
0	0
0	0
0	0
0	1
0	0
0	0
0	0
0	0
0	0
0	0
0	0
0	0
0	2
0	0
0	0
0	0
	0
0	1
0	0
0	0
0	0
0	0
0	0
0	0
0	0
0	0
0	0
0	1
0
0	0
0	0
0	0
0	0
0	1
0	2
0	0
0	0
0	0
0	0
0	0
0	0
0	0
0	1
0	0
0	0
0	0
0	0
0	0
0	1
0	0
0	1
0	0
0	0
0	0
0	0
0	0
0	0
0	0
0	0
0	1
0	0
0	0
0	0
0	0
0	0
0	0
1	0
0	1
0	0
0	0
0	0
0	0
0	1
0	0
0	0
0	0
0	1
0	0
0	0
0	0
0	0
0	0
0	0
0	0
0	0
0	1
0	0
0	0
0	0
0	0
0	0
0	0
0	0
0	0
0	0
0	0
0	0
0	0
0	0
0	0
0	0
0	0
0	0
0	0
0	0
0	0
0	1
0	0
0	0
	0
	0
	0
	0
	1
	0
	0
	0
	0

## Sheet: fig3f
wt no stim	wt 100 ms	doc2a no stim	doc2a 100 ms
0	0	0	0
0	0	0	0
0	1	0	0
0	0	0	0
0	0	0	0
0	0	0	0
0	0	0	0
0	0	0	0
0	0	0	0
0	0	0	0
0	0	0	0
0	0	0	0
0	0	0	0
0	0	0	0
0	0	0	0
0	0	0	0
0	0	0	0
0	0	0	0
0	0	0	0
0	0	0	0
0	0	0	0
0	0	0	0
0	0	0	0
0	0	0	0
0	0	0	1
0	0	0	0
0	0	0	0
0	0	0	0
0	0	0	0
0	0	0	0
0	0	0	0
0	0	0	0
0	1	0	0
0	0	0	0
0	0	0	0
0	0	0	0
0	0	0	0
0	0	0	0
0	0	0	0
0	0	0	0
0	0	0	0
0	0	0	0
0	1	0	0
0	0	0	0
0	0	0	0
0	0	0	0
0	0	0	0
0	0	0	0
0	0	0	0
0	0	0	0
0	0	0	0
0	0	0	0
0	1	0	1
0	0	0	0
0	0	0	0
0	0	0	0
0	0	0	0
0	0	0	0
1	1	0	0
0	0	0	0
0	0	0	0
0	0	0	0
0	0	0	0
0	0	1	0
0	0	0	0
0	0	0	0
1	1	0	0
0	0	0	0
0	0	0	1
0	0	0	0
0	0	0	0
0	1	0	0
0	0	0	0
0	0	0	0
0	1	0	0
0	0	0	0
0	0	0	0
0	0	0	0
0	0	0	0
0	0	0	0
0	0	0	0
0	0	0	0
0	0	0	0
0	0	1	0
1	0	0	0
1	0	0	0
0	0	0	0
0	0	0	0
0	0	0	0
0	1	0	0
0	1	0	0
0	0	0	0
0	0	0	0
0	0	0	0
0	0	0	0
0	0	0	0
0	1	0	0
0	0	0	0
0	0	0	0
0	0	0	0
0	1	0
0	0	0
0	0	0	0
0	0	0	0
0	0	0	0
0	0	0	0
0	0	0	0
0		0	0
0		0	0
0	0	0	1
0	0	0	1
0	0	0	0
0	0	0	0
0	0	0	0
0	0	0	0
0	0	0	0
0	0	0	0
0	0	0	0
0	1	0	0
0	0	0	0
	0	0	0
	0	0	0
	0	0	0
	0	0	0
0	0	0	0
0	0	0	0
0	0		0
0	0		0
0	0	0	0
0	0	0	0
0	1	0	0
0	0	0	0
0	2	0	0
0	1	0	0
0	0	0	0
0	0	0	0
0	0	0	0
0	0	0	0
0	0	0	0
0	1	0	0
0	0	0	0
0	0	0	0
0	0	0	0
0	0	0	0
1	0	0	0
0	1	0	0
0	0	0	0
0	0	0	0
0	0	0	0
1	0	0	0
0	1	0	0
0	0	0	0
0	0	0	0
1	0	0	0
0	0	0	0
0	0	0	0
0	0	0	0
0	0	0	0
0	0	0	0
0	0	0	0
0	0	0	0
0	1	0	0
0	0	0	0
0	1	0	0
0	0	0	0
0	0	0	1
0	0	0	0
0	0	0	0
0	0	0	0
0	0	0	0
0	0	0	0
0	0	0	0
0	0	0	0
0	0	0	0
0	0	0	0
0	0	0	0
0	0	0	0
0	0	1	0
0	0	0	2
0	0	0	0
0	0	0	0
0	0	0	0
0	0	0	0
0	0	0	0
0	0	0	0
0	0	0	0
0	1	0	0
0	1	1	0
0	0	0	0
0	0	0	0
0	0	0	0
0	0	0	0
0	0	0	0
0	1	0	0
0	0	1	0
0	0	1	0
0	0	0	0
0	1	0	0
0	0	0	0
0	0	0	0
0	0	0	0
0	0	0	0
0	0	0	0
0	0	0	0
0	0	0	0
0	0	0	0
0	1	0	0
0	0	0	0
0	0	0	0
0	0	1	0
0	0	0	0
0	0	0	0
0	0	0	0
0	0	0	0
0		1	0
0		1	0
0		1	0
0		0	0
0		0	0
0		0	0
0		1	0
0		0	0
0		0	0
0		0	0
0		0	1
0		0	0
0		0	0
0		0	0
0		0	0
0		0	0
0		0	0
0		0	0
0		0	0
0		0	0
0		0	0
0		0	0
0		0
0
0
0
0
0
0
0
0
0
0

## Sheet: fig3h
control no stim	control 100 ms	EGTA no stim	EGTA 100 ms
0	0	0	0
0	0	0	0
0	1	0	0
0	0	0	0
0	0	0	0
0	0	0	0
0	0	0	0
0	0	0	0
0	0	0	0
0	0	0	0
0	0	0	0
0	2	0	0
0	0	0	0
0	0	0	0
0	0	0	0
0	0	0	1
0	0	0	0
0	1	0	0
0	0	0	0
1	0	0	0
0	0	0	0
0	0	0	0
0	0	0	0
0	0	0	0
0	0	0	0
0	1	0	0
0	0	0	0
0	0	0	0
0	0	0	0
0	0	0	0
0	0	0	0
0	1	0	0
0	1	0	0
0	0	0	0
0	1	0	0
0	0	0	0
0	0	0	0
0	0	0	0
0	1	0	1
0	0	0	0
0	0	0	0
0	0	0	0
0	0	0	0
0	0	0	0
0	0	0	0
0	0	0	0
0	0	0	0
0	0	0	0
0	0	0	0
0	0	0	0
0	0	0	0
0	0	0	0
0	0	0	0
0	0	0	0
0	0	0	0
1	0	0	0
0	0	0	0
0	1	0	0
0	0	0	0
0	0	0	0
0	0	0	0
0	0	0	0
0	0	0	0
0	0	0	0
0	1	0	0
0	0	0	0
0	0	0	0
0	0	0	0
1	0	0	0
0	0	0	0
0	0	0	0
0	0	0	0
0	0	0	0
0	0	0	0
0	0	0	0
0	0	0	0
0	0	0	0
0	0	0	0
0	0	0	0
0	0	0	0
0	0	0	0
0	0	0	0
0	0	0	0
0	0	0	0
0	0	0	0
0	0	0	0
0	0	0	0
0	0	0	0
0	0	0	0
0	0	0	0
0	0	0	0
0	0	0	0
0	0	0	0
1	0	0	0
0	0	0	0
0	0	0	0
0	0	0	0
0	0	0	0
0	0	0	0
0	0	0	0
0	0	0	0
0	0	0	0
0	0	0	0
0	0	0	0
0	0	0	0
0	0	0	0
0	0	0	0
0	0	0	0
0	1	0	0
0	0	0	0
0	1	0	0
0	0	0	0
0	0	0	0
0	0	0	0
0	0	0	0
0	0	0	0
0	0	0	0
0	0	0	0
0	0	0	0
0	0	0	0
0	1	0	0
0	1	0	0
0	0	0	0
0	0	0	0
0	0	0	0
0	0	0	0
0	0	0	0
0	0	0	1
0	0	0	0
0	0	0	0
0	0	0	0
0	0	0	0
0	0	0	0
0	0	0	0
0	0	0	0
0	0	0	0
0	2	0	0
0	0	0	0
0	0	0	0
0	0	0	0
0	0	0	0
0	0	0	0
0	0	0	0
0	0	0	0
0	0	0	0
0	0	0	0
0	0	0	0
0	0	0	0
0	0	0	0
0	0	0	0
0	0	0	0
0	0	0	0
0	0	0	0
0	1	0	1
0	0	0	0
0	0	0	0
0	0	0	0
0	0	0	0
0	0	0	0
0	0	0
0	0	0
0	0	0
0	0	0
0	0	0
0	0	0
0	0	0
0	0	0
0		0
0		0
0		0
0		0
0		0
0		0
0		0
0		0
0		0
0		0
0		0
0		0
0		0
1		0
0		0
0		0
0		0
0		0
0		0
0		0
0		0
0		0
0		0
0		0
0		0
0		0
0		0
0		0
0		0
0		0
0		0
0		0
0		0
		0

## Sheet: fig4a
0.49
0.56
0.3
0.78
0.54
0.64
0.21
0.59
0.42
0.59
0.62
0.71
0.75
0.45
0.69
0.6
0.58
0.59
0.71
0.83
0.55
0.63
0.69
0.6
0.79
0.75
0.54
0.87
0.7
0.8
0.76
0.78
0.79
0.84
0.66
0.6
0.81
0.57
0.82
0.68
0.69
0.74
0.84
0.82
0.7
0.81
0.77
0.76
0.87
0.69
0.73
0.88
0.85
0.9
0.58
0.8
0.78
0.75
0.76
0.54
0.39
0.62
0.61
0.61
0.64
0.53
0.73
0.43
0.6
0.51
0.67
0.5
0.66
0.66
0.33
0.53
0.5
0.6
0.31
0.8
0.61
0.51
0.67
0.53
0.75
0.57
0.49
0.59
0.59
0.39
0.54
0.63
0.5
0.59

## Sheet: fig4c
x	y (replicate 1)	y (replicate 2)
-200	0	0
-150	0	0
-100	0.010989	0.0199501
-50	0.120879	0.117207
0	0.186813	0.189526
50	0.241758	0.164589
100	0.153846	0.179551
150	0.10989	0.117207
200	0.0769231	0.137157
250	0.0659341	0.032419
300	0.010989	0.0249377
350	0.010989	0.00997506
400	0.010989	0.0074813
450	0	0
500	0	0
550	0	0

## Sheet: fig4e airyscan
scr	Epsin1 kd
311.384	68.029
219.245	177.465
240.889	108.949
255.167	126.394
176.186	137.407
137.558	102.551
124.762	113.723
172.384	111.225
369.863	94.571
254.157	109.282
767.309	1215.27
661.912	660.429
856.039	117.729
1269.39	314.91
297.765	321.888
383.281	145.811
190.414	727.011
135.918	294.722
205.077	361.393
170.689	90.206
152.788	164.072
160.092	82.796
318.607	154.333
380.521	62.489
108.309	184.202
119.102	85.625
110.467	128.428
547.115	69.682
366.582	125.162
928.81	119.583
822.61	144.97
695.414	147.037
1096.55	292.358
550.075	288.322
926.953	301.44
818.449	281.99
883.094	1093.41
597.044	761.824
567.028	535.912
650.447	374.395
656.728	414.174
489.396	364.372
850.508	382.685
665.604	396.768
572.663	773.562
448.338	332
691.862	117.853
949.759	288.564
424.987	156.63
314.35	329.99
374.772	213.352
365.689	267.314
486.897	478.018
857.926	229.534
570.606	97.976
409.394	772.543
352.406	508.762
380.804	755.026
303.301	233.118
602.48	315.105
444.028	621.348
728.083	209.052
223.957	159.917
297.565	173.579
304.832	126.965
226.799	1324.35
290.717
202.949
187.827
190.534
212.386
229.486
127.404
802.384
732.859

## Sheet: fig4g pits
scr no stim	scr 100 ms	kd no stim	kd 100 ms
0	0	0	0
0	0	0	0
0	0	0	0
0	0	0	0
0	0	0	0
0	0	0	0
0	0	0	0
0	0	0	0
0	0	0	0
0	0	0	0
0	0	0	0
0	0	0	0
0	0	0	0
0	1	0	0
0	0	0	0
0	0	0	0
0	0	0	0
0	0	0	0
0	0	0	0
0	0	0	0
0	0	0	0
0	0	0	0
0	0	0	0
0	1	0	0
0	0	0	0
0	0	0	0
0	0	0	0
0	0	0	0
0	0	0	0
0	0	0	0
0	0	0	0
0	0	0	0
0	0	0	0
0	0	0	0
0	0	0	0
0	1	0	0
0	0	0	0
0	0	0	0
0	0	1	0
0	0	0	0
0	0	0	0
0	0	0	0
0	0	0	0
0	0	0	0
0	0	0	0
0	0	0	0
0	0	0	0
0	0	0	0
0	0	0	0
0	0	0	0
0	0	0	0
0	0	0	0
0	0	0	0
1	0	0	0
0	0	0	0
0	0	0	0
0	0	0	0
0	0	0	0
1	0	0	0
0	0	0	0
0	1	0	0
0	0	0	0
0	0	0	0
0	1	0	0
0	1	0	0
0	0	0	0
0	0	0	0
0	0	0	0
0	0	0	0
0	0	0	0
0	0	0	0
0	0	0	0
0	0	0	0
0	0	0	0
0	0	0	0
0	0	0	0
0	0	0	0
0	0	0	0
0	1	0	0
0	0	0	0
0	1	0	0
0	0	0	0
0	0	0	0
0	0	0	0
0	0	0	0
0	0	0	0
0	0	0	0
0	1	0	0
0	1	0	0
0	0	0	0
0	0	0	0
0	0	0	0
0	0	0	0
0	0	0	0
0	1	0	0
0	1	0	1
0	0	0	0
0	0	0	0
0	0	0	0
0	0	0	0
0	0	0	0
0	0	0	0
0	0	0	0
0	0	0	0
0	0	0	0
0	1	0	0
0	0	0	0
0	0	0	0
0	1	0	0
0	1	0	0
0	0	0	0
0	0	0	0
0	1	0	0
0	0	0	0
0	0	0	0
0	0	0	0
0	0	0	0
0	0	0	0
0		0	0
0		0	0
0		0	0
0		0	0
0		0	0
0		0	0
0		0	1
0		0	0
0		0	0
0		0	0
0		0	0
0		0	0
0		0	0
0		0	0
0		0	0
0		0	0
0		0	0
0		0	0
0		0	0
0		0	0
0		0	0
0		0	0
0		0	0
0		0	0
0		0	0
0		0	0
0		0	0
0		0	0
1		0	0
0		0	0
0		0	0
0		0	0
0		0	0
0		0	0
0		0	0
0		0	0
0		0	0
0		0	0
0		0	0
0		0	0
0		0	0
0		0	0
0		0	0
0		0	0
0		0	0
0		0	0
0		0	0
0		0	0
0		0	0
0		0	0
0		0	0
0		0	0
0		0	0
0		0	0
0		0	0
0		0	0
0		0	0
0		0	0
0		0	0
0		0	0
0		0	0
0		0	0
0		0	0
0		0	0
0		0	0
0		0	0
0		0	0
0		0	0
0		0	0
0		0	0
0		0	0
0		0	0
0		0	0
0		0	0
0		0	0
0		0	0
0		0	0
0		0	0
0		0	0
0		0	0
0		0	0
0		0
0		0
0		0
0		0
0		0
0		0
0		0
0		0
0		0
0		0
0		0
0		0
0		0
0		0
0		0
0		0
0		0
0		0
0		0
0		0
1		0
0		0
0		0
1		0
0		0
0		0
		0
		0
		0
		0
		0
		0
		0
		0
		0
		0

[truncated: 1 more sheets: fig4h lev+endosomes]
